# Supplementary material for: Comprehensive analysis of the MLP genes in Paulownia fortunei and functional characterization of PfMLP25 in response to pathogen invasion
Source: For Res (Fayettev). 2026 Mar 31;6:e009. doi: 10.48130/forres-0026-0008 (PMC13191360; doi:10.48130/forres-0026-0008)
Supplement: Supplementary file 1 — Supplementary data to this article can be found online. [file FR-2026-6-008-S1.zip]

Archive with 9 entries (9 files):
- 10.48130_forres-0026-0008-Suppl-FigureS1.pdf
- 10.48130_forres-0026-0008-Suppl-FigureS2.pdf
- 10.48130_forres-0026-0008-Suppl-FigureS3.pdf
- 10.48130_forres-0026-0008-Suppl-FigureS4.pdf
- 10.48130_forres-0026-0008-Suppl-FigureS5.pdf
- 10.48130_forres-0026-0008-Suppl-FigureS6.pdf
- 10.48130_forres-0026-0008-Suppl-FigureS7.pdf
- 10.48130_forres-0026-0008-Suppl-TableS1.pdf
- 10.48130_forres-0026-0008-Suppl-TableS2.pdf
